# Supplementary material for: Metabolome profile variations in common bean (Phaseolus vulgaris L.) resistant and susceptible genotypes incited by rust (Uromyces appendiculatus)
Source: Front Genet. 2023 Mar 16;14:1141201. doi: 10.3389/fgene.2023.1141201 (PMC10060544; doi:10.3389/fgene.2023.1141201)
Supplement: Supplementary file 4 [file Table1.XLSX]

## Sheet: Sheet1
No.	Mean rt	m/z	Metabolite name	Class
1	15.77	135.89	Adenine	Purine
2	11.43	279.28	Graveoline	Alkaloid
3	6.88	284.22	Rhein	Anthraquinone
4	8.03	655.13	Malvin	Anthocyanin
5	6.75	770.2	Isovitexin 7-O-[isoferuloyl]-glucoside	Flavonoid
6	10.18	249.15	Glycophymoline	Alkaloid
7	10.18	296.15	Phytol	Terpenoid
8	5.74	191.02	2-Amino-3,7-dideoxy-D-threo-hept-6-ulosonic acid	Amino acid
9	7.41	302.03	Quercetin	Flavonoid
10	5.64	546.31	Afzelechin-(4alpha->8)-afzelechin	Proanthocyanin
11	9.74	220.1	Glutinosone	Terpenoid
12	15.72	450.27	Phylloquinone	Vitamin
13	11.41	310.17	13(S)-HPOT	Fatty acid
14	5.54	316.07	3-O-methylquercetin	Flavonoid
15	11.79	330.19	Tricin	Flavonoid
16	8.46	610.27	Rutin	Flavonoid
17	0.77	216.03	Xanthotoxin	Phenol
18	9.6	294.17	6-Gingerol	Phenol
19	13.38	595.29	Kaempferol 3-O-rhamnoside-7-O-glucoside	Flavonoid
20	8.98	356.07	Kievitone	Flavonoid
21	13.76	482.26	Daphnetoxin	Terpenoid
22	5.5	203.08	(5-Phenyl-1,2,4-triazol-3-yl)urea	Energetic salts
23	7.48	580.13	Carlinoside	Flavonoid
24	12.67	578.17	Procyanidin B2	Proanthocyanin
25	1.24	342.11	D-sucrose	Flavonoid
26	10.48	492.24	Caryoptin	Terpenoid
27	5.91	474.12	Agrimophol	Phenol
28	0.88	632.12	Oleanoic acid 3-O-glucuronide	Saponin
29	0.85	378.08	Chlorflavonin	Flavonoid
30	0.87	388.11	Tuberonic acid glucoside	Lipid
31	12.38	314.21	Progesterone	Steroid
32	10.53	722.32	Kansuinine B	Terpenoid
33	5.98	432.1	Vitexin	Flavonoids
34	12.13	848.51	Sennoside D	Glycoside
35	15.45	649.12	Uvaricin	Acetogenins
36	6.06	458.1	Epigallocatechin 3-gallate	Flavonoid
37	5.22	372.06	Syringin	Flavanoid
38	10.01	224.13	Methyl jasmonate	Fatty acid
39	12.38	560.31	3-(Hexopyranosyloxy)-2-hydroxypropyl (9Z,12Z,15Z)-9,12,15-octadecatrienoate	Lipid
40	5.46	354.09	Chlorogenic acid	Phenol
41	12.12	712.33	Convalloside	Flavonoid
42	6.98	742.19	Quercetin 3-(2G-xylosylrutinoside)	Flavonoid
43	12.49	251.9	Deoxyadenosine	Purine
44	9.71	590.3	Manniflavanone	Flavonoid
45	12.45	514.31	Cucurbitacin I	Terpenoid
46	6.48	927.1	Saikosaponin BK1	Terpenoid
47	10.01	432.17	Genistin	Flavonoid
48	6.14	785.15	Menaquinone-9	Vitamin
49	9.64	624.33	Isorhamnetin 3-O-rutinoside	Flavonoid
50	7.2	270.04	Galangin	Flavonoid
51	3.24	370.08	5'-Prenylhomoeriodictyol	Flavonoid
52	10.31	572.4	1-Hexadecanoyl-sn-glycero-3-phospho-(1'-myo-inositol)	Lipid
53	7.98	624.16	Kanokoside D	Terpenoid
54	14.58	408.25	Abyssinone V	Flavonoids
55	13.21	446.36	Stylisterol B	Lipid
56	9.83	755.39	Chikusetsusaponin Ia	Terpenoids
57	7.52	464.09	Isoquercitrin	Flavonoid
58	8.93	240.13	Hexadecanal	Fatty acid
59	13.31	326.18	Robinobiose	Flavanoid
60	7.27	478.1	Quercetin 3-O-glucuronide	Flavonoid
61	14.21	256.23	Hexadecanoic acid	Fatty acid
62	12.66	311.17	Pyrenophorol	Macrolide
63	13.53	363.18	Justicidin B	Phenylpropanoids
64	13.21	277.22	Linolenate	Fatty acid
65	14.47	424.85	Alpha-tocotrienol	Vitamin
66	8.8	424.33	Rutarin	Flavonoid
67	7.16	661.25	Aconifine	Alkaloid
68	6.77	440.12	24-Methylidenecycloartanol	Terpenoid
69	9.09	466.22	Agnuside	Terpenoid
70	6.72	626.19	Baimaside	Flavonoid
71	11.41	280.28	Linoleate	Fatty acid
